# Supplementary material for: PET-based tracking of CAR T cells and viral gene transfer using a cell surface reporter that binds to lanthanide complexes
Source: Nat Biomed Eng. 2025 Jun 13;9(11):1886–906. doi: 10.1038/s41551-025-01415-7 (PMC12623248; doi:10.1038/s41551-025-01415-7)
Supplement: Supplementary file 4 — Source data. [file 41551_2025_1415_MOESM4_ESM.xlsx]

## Sheet: Figure 1
	Fig. 1 f		non activated				activated
		DTPA-R	1.20948e+06	1.25918e+06	897792	656109	1.1786e+06	1.17773e+06	580490	833183
		DTPA-R-mRuby3	202106	93445.5	91908.5	95219.8	167481	82318.5	109496	92261.4
		DTPA-R-miRFP720	131406	48310.4	55925	56351.8	185211	64357	86014.7	84625.1
		Colchi-R	298548	227892	164682	131263	189360	171331	168744	162527
			not activated			activated
	Fig. 1 g		Median	25% percentile	75% percentile	Median	25% percentile	75% percentile
		NT	19.99	18.25	22.58	24.08	19.45	31.04
		DTPA-R	18.54	17.04	20.68	22.44	18.86	26.94
		DTPA-R-mRuby3	19.73	18.13	21.94	22.62	18.88	29
		Colchi-R	18.69	17.18	20.97	22.57	17.96	30
		Colchi-R-mRuby3	19.69	18.05	21.99	22.4	18.36	27.7
		DTPA-R (2ndprod.)	21.22	19.31	23.59	26.78	20.68	36.05
		muC825scFv-R	21.06	19.16	23.33	27.06	21.08	36.24
		huC825scFv-R	21.23	19.41	23.33	26.01	20.58	33.41

## Sheet: Figure 2
	Fig. 2 a	log(NH2-CHX-A''-DTPA∙89Y) [M]	cell bound activity [CPM]
		-13.699	2268.54	2247.41	2027.9
		-13	2188.41	2417.98	2532.41
		-12.301	2212.93	1888.29	1778.98
		-11.6021	1723.53	2268.25	2067.8
		-10.9031	2065.88	2491.92	2165.01
		-10.6021	1939.95	1746	2257.16
		-10.301	1797.71	1737.06	1927.3
		-10	2166.49	2369.92	1941.04
		-9.69897	1815.83	1751.15	1962.04
		-9.39794	1944.92	1657.67	1620.39
		-9.09691	1540.48	1593.17	1756.89
		-8.79588	875.94	985.1	924.2
		-8.09691	78.11	78.71	69.08
		-7.39794	50.22	40.76	31.81
		-6.69897	34.22	29.87	37.58
		-6	22.55	17.19	35.46
		-5	29.97	44.91	46
	Fig. 2 d		internalized			surface bound			surface bound + mean internalized
		DTPA-R | 60 min | 37°C	50558.5	53877.7	50783.2	364811	374510	396583	416551	426250	448322
		Colchi-R | 60 min | 37°C	349.24	137.79	146.34	318.72	241.07	248.88	529.843	452.193	460.003
		DTPA-R | 60 min | 4°C	31838.7	35166.7	35250.3	268225	303543	289725	302310	337628	323810
		Colchi-R | 60 min | 4°C	176.02	106.12	87.35	177.22	94.81	63.29	300.383	217.973	186.453
		DTPA-R blocked | 60 min | 37°C	949.67	1203.25	1120.04	3379.98	4181.42	4061.68	4470.97	5272.41	5152.67
		Colchi-R blocked | 60 min | 37°C	154.86	101.75	67.85	251.97	115.79	150.79	360.123	223.943	258.943
		DTPA-R | 15 sec | 37°C	34318.8	34724	35044.1	42001.9	44156.7	44128.8	76697.5	78852.3	78824.4
		Colchi-R | 15 sec | 37°C	104.49	65.15	71.81	97.27	28.65	23.89	177.753	109.133	104.373
	Fig. 2 e		koff [s-1]	RT-IC thio 1	RT-IC thio 2	RT-IC thio 3	RT-IC pept 1	RT-IC pept 2	RT-IC pept 3	RT-IC pept 4	RT-IC pept 5	SPR (Morath)	SPR (Eggenstein)	IC50 (NH2-DTPA)	IC50 (19F-DTPA)
		RT-IC thio 1	0.000608	1600000
		RT-IC thio 2	0.000612		1320000
		RT-IC thio 3	0.000594			1420000
		RT-IC pept 1	0.000397				1320000
		RT-IC pept 2	0.000574					794000
		RT-IC pept 3	0.000636						1380000
		RT-IC pept 4	0.000433							719000
		RT-IC pept 5	0.000443								989000
		SPR (Morath)	0.000299									468000
		SPR (Eggenstein)	0.000106										195000
		IC50 (NH2-DTPA)	0.000247											1000000
		IC50 (19F-DTPA)	0.000299												1000000

## Sheet: Figure 3
	Fig. 3 c/d	Time [min]	brain		kidney le.		kidney ri.		liver		calf muscle		PC3-DTPA-R		PC3-Colchi-R		heart / blood
		-1	0	0	0	0	0	0	0	0	0	0	0	0	0	0	0	0
		0	0.638	0.313	4	1.8	8.9	3.4	2.1	0.506	1.4	1	0.144	0.193	0.316	0.182	25.5	4.1
		0.25	3	1.7	23.7	2.4	18.4	6.9	8.1	1.3	4.3	1.5	0.911	0.437	1.5	0.287	28.7	2.4
		0.5	1.4	1.3	33.1	11	23.5	4.2	5.2	0.861	5.4	4	2.8	1.1	3.7	1.2	19.7	2.5
		0.75	2	0.652	36.2	4.9	43.5	6.3	6.8	1.1	3.5	1.2	4.2	1.2	3.1	0.713	14	3.6
		1	1.3	0.593	54.3	4.9	49.1	13.5	4.9	0.186	4	2.3	4.7	1.2	3	1.2	17.2	2.1
		1.25	0.913	0.513	62.4	12.3	37.8	7.7	3.2	0.306	2.3	0.947	6.7	2.8	4.9	1.4	15.4	2.4
		1.5	0.687	0.375	43.6	15.7	27.7	8.5	4.7	1.5	1.7	0.902	5.5	1.4	3	0.835	13.5	2.3
		1.75	0.423	0.294	44.4	7.6	33.4	15.2	3.1	0.389	4.4	2.7	7.3	2.2	4.2	1.2	10.1	2.1
		2	0.563	0.282	35.9	7.5	23.1	7.1	3.1	0.612	7.2	4.3	6.8	1.2	3.1	0.794	9.5	2
		2.25	0.906	0.458	40.6	6.6	21.8	7.8	4	1.4	2.2	1	8.4	3.1	2.2	0.585	8.3	1.2
		2.5	0.376	0.0702	20.1	2.7	15.7	3.5	2	0.0792	2.9	0.386	9.9	0.633	3	0.418	5.7	0.313
		5	0.277	0.0301	12.5	1.2	8.9	1.9	1.4	0.103	1.6	0.147	13.4	2	2.4	0.25	3.4	0.301
		10	0.179	0.0321	9.9	0.903	7.2	1.1	0.959	0.118	2.1	0.3	17.5	2.1	1.6	0.231	1.9	0.194
		15	0.143	0.0199	10.1	0.775	7.4	1.1	0.633	0.0541	1.2	0.135	19.1	2.1	1.3	0.141	1.4	0.0953
		20	0.128	0.0439	9.8	0.837	7.9	1	0.426	0.0699	0.727	0.117	22.1	2.1	0.992	0.0956	1.1	0.0904
		25	0.126	0.0267	9.6	1	9.9	1.6	0.397	0.0329	1	0.131	22.9	2.2	0.793	0.131	0.783	0.0404
		30	0.0644	0.0178	11.2	0.992	10.1	1.2	0.304	0.0575	0.647	0.0548	23.4	2	0.539	0.0628	0.414	0.0248
		45	0.0644	0.0178	11.2	0.992	10.1	1.2	0.304	0.0575	0.647	0.0548	23.4	2	0.539	0.0628	0.414	0.0248
		60	0.0328	0.0111	14.3	2.3	15.9	1.8	0.132	0.0328	0.308	0.0763	22.2	0.73	0.251	0.0322	0.179	0.0157
		75	0.0485	0.0225	16.4	2.6	14.8	2.1	0.104	0.0169	0.228	0.0739	22.1	1.5	0.177	0.0332	0.0846	0.00641
		360	0.0203	0.0332	16.1	4.1	14.3	2.2	0.0163	0.00676	0.0114	0.0084	10.6	0.82	0.0688	0.0356	0.00526	0.00334
	Fig. 3 e		female (N=5)					male (N=5)
		blood	0.04	0.06	0.02	0.03	0.02	0.03	0.05	0.03	0.03	0.02
		heart	0.02	0.03	0.01	0.03	0.03	0.02	0.05	0.03	0.01	0.02
		thymus	0.04	0.06	0.01	0.04	0.02	0.02	0.05	0.04	0.01	0.03
		lung	0.11	0.08	0.05	0.13	0.11	0.09	0.09	0.12	0.07	0.1
		salivary gl.	0.07	0.04	0.02	0.08	0.03	0.04	0.04	0.03	0.03	0.03
		pancreas	0.04	0.03	0.02	0.02	0.03	0.02	0.03	0.03	0.01	0.02
		liver	0.07	0.05	0.02	0.03	0.03	0.04	0.05	0.05	0.03	0.03
		spleen	0.05	0.05	0.09	0.05	0.04	0.04	0.05	0.05	0.03	0.05
		large int.	0.22	0.08	0.04	0.05	0.17	0.08	0.11	0.14	0.11	0.14
		small int.	0.1	0.15	0.04	0.22	0.04	0.18	0.11	0.52	0.06	0.51
		adrenal gl.	0.22	0.1	0.06	0.09	0.06	0.09	0.05	0.02	0.07	0.02
		kidneys	1	0.81	0.64	0.89	0.92	0.92	0.86	1.1	0.64	0.84
		gonades	0.1	0.09	0.02	0.06	0.03	0.05	0.08	0.05	0.07	0.02
		muscle	0.04	0.02	0.02	0.22	0.02	0.02	0.02	0.02	0.05	0.03
		bone	0.21	0.2	0.14	0.27	0.34	0.22	0.22	0.35	0.17	0.21
		fat	0.02	0.05	0.25	0.23	0	0.02	0.05	0.02	0.11	0.03
		brain	0.02	0.01	0.01	0.01	0.01	0.01	0.01	0.02	0.01	0.01

## Sheet: Figure 4
	Fig. 4 c		CAR/EGFRt			CAR/DTPA-R
			Median	25% percentile	75% percentile	Median	25% percentile	75% percentile
		CD3	196920	132793	271306	170740	103797	246272
		CD4	182190	135185	234322	158570	116715	209772
		CXCR3	8603	2911	25044	17262	8970	33346
		V5-tag	218.2	84.44	455.6	86452	25123	232666
	Fig. 4 e	NALM6
		sp	max	1:1	5:1	10:1	1:1	5:1	10:1	1:1	5:1	10:1
		0	100	40.1661	56.1325	62.7538	31.4465	51.0743	53.5582	1.94805	15.4976	8.57812
		3.33333e-09	100	34.2713	56.1411	58.6148	37.3903	52.7066	50.5484	1.34779	8.98805	14.5582
		Raji
		sp	max	1:1	5:1	10:1	1:1	5:1	10:1	1:1	5:1	10:1
		0	100	25.9492	65.0747	71.1618	14.6915	52.1324	59.5067	2.27099	8.26305	10.8764
		0	100	27.6022	78.5688	74.6638	18.7748	62.6087	70.9927	2.48459	15.6461	23.2411
	Fig. 4 f		%CAR+
		mock	0
		CAR_EGFRt	30.6
		CAR_DTPA-R	22.4
	Fig. 4 g		CD8-	CD8+
		CAR_EGFRt	66.2	33.8
		CAR_DTPA-R	72.7	27.3
	Fig. 4 h		TSCM	TCM	TEM	TEFF
		CAR_EGFRt	20.4	22.6	38.9	18.1
		CAR_DTPA-R	11.7	20.4	54	13.8
	Fig. 4 j		mock			CAR_EGFRt					CAR_DTPA-R
		d0	56500	36800	34500	134000	132000	4360	63800	46200	102000	120000	2250	60400	40500
		d7	9060000	10500000	15600000	1930	1950	4790	6990	201000	2840	15700	3810	2390	16600
		d12	14000000	13300000	10500000	2420	8820	59000	34200	160000	19200	171	14200	4830	15200
	Fig. 4 k	days [d]	mock			CAR_EGFRt					CAR_DTPA-R
		0	0	0	0	0	0	0	0	0	0	0	0	0	0
		7	2.47	-1.51	1.17	4.05	7.6	7.36	4.05	4.55	2.33	3.76	2.39	1.54	3.79
		12	-9.89	-12.39	-11.4	0.4	-1.6	3.49	9.31	1.4	3.49	6.39	6.37	4.23	1.38
		21				-2.43	-2.8	8.53	1.21	2.1	5.04	4.51	0	1.54	-1.38
		26				-4.86	-1.2	3.49	-1.62	3.15	-1.16	8.27	-0.8	0.38	0.69
		30				-3.64	-0.8	1.55		2.8	0.39	6.77	2.79	-0.38	1.03
		35				-1.21	0.8	7.75		4.9	1.55	14.66	2.79	0	3.79
		42				-1.21	-15.2	8.53		7.69	0.39	17.67	-0.4	0.77	0.69
	Fig. 4 l	days [d]	mock	CAR_EGFRt	CAR_DTPA-R
		12	1
		12	1
		12	1
		28		1
		46			1
		51		1	1
		51		1	1
		51		1	1
		51		1	1

## Sheet: Figure 5
	Fig. 5 d	Day	740	741	742	743	744	746
		4	0.509065	0.613601	0.683125	1.00686	0.482476	0.417366
		8	1.07908	1.42756	0.994012	0.541962	0.646317	0.48453
		15	4.94194	3.17505	3.06969	1.60937	1.51284	1.02713
		22		4.92921	3.2256	1.9977	2.12424	0.609294
		30		5.5428	3.27075	1.52329	1.95963
	Fig. 5 e	Mouse	left humerus	right humerus	left leg	right leg	spleen (50 mg)	blood (100 µl)
		#740	283309	159224	1024656	1696832	2602529	230933
		#741	68712	170110	959046	942341	606556	50677
		#742	243432	118868	628034	718827	763914	9132
		#743	122	52604	238661	314055	294180	10901
		#744	21885	52013	263723	560432	64348	9656
		#746	468353	33306	945180	1247452	766561	67445
	Fig. 5 f	Mouse	left humerus	right humerus	left leg	right leg	spleen (50 mg)	blood (100 µl)
		#740	170602	128760	324305	830773	388	434
		#741	259681	66018	554628	46556	98	61
		#742	197503	67784	437995	112269	220	88
		#743	0	165528	105170	91462	172	512
		#744	63310	197209	685670	351254	29	28
		#746	81934	25	209341	90824	20	26
	Fig. 5 i	Days post CAR-T injection	Sternum	Thoracic spine vertebra	Lumbar spine vertebra top	Lumbar spine vertebra bottom
		8	0.00275918	0.00611	0.00270358	0.00455848
		15	0.00517	0.01739	0.00564	0.01598
		22	0.00658	0.01363	0.01363	0.01128
		30	0.00114398	0.01175	0.01645	0.01128

## Sheet: Figure 6
	Fig. 6 b	PET	D8	D15
		-0.000262177	9552.81
		0.00147157	22183.2
		0.00247866	284.601
		0.00989891	56.5838
		0.000492559	8225.66
		-0.000216757	17097
		0.0424019	155221
		0.0487617	66878.7
		0.033438	94381.9
		0.0162558	32815.2
		0.0522192	144055
		0.0180076	47153.1
		0.0529356		279054
		0.00536537		54301.2
		0.01988		31925.2
		-0.000385387		25372.9
		0.0298418		32330.9
		0.0262779		142294
		0.0584075		103983
		0.12769		307908
		0.207213		697366
		0.0217972		2388.57
		0.211775		562378
		0.0895861		263443
	Fig. 6 d	cell number	Jurkat-DTPA-R	Jurkat-Colchi-R
		250	0.0261806	0
		500	7.861	0.00631208
		1000	36.9146	0.188104
		2000	72.8589	0.0800876
		4000	155.086	0.102399
		8000	307.781	0.000160183
	Fig 6 e	cells *103	cells			background			control
		0				3.73732e-05	0.000263939	0.000316894
		4	0.00184703	0.00411397	0.00290171
		8	0.00450055	0.00502455	0.00409691
		16	0.00702321	0.00773907	0.00998981
		32	0.01481	0.0122839	0.0136638
		64	0.0186861	0.0210153	0.0197354				0.0016712	0.00180009	0.00244875
	Fig. 6 f	cells *103	PET signal [Bq]	background	control
		0		3.0609e-05
		3.9	0.00361546
		7.8	0.0046124
		15.6	0.00586812
		31.25	0.00864507
		62.5	0.0160285
		62.5			0.00137887

## Sheet: Figure 7
	Fig. 7 d	week	Nude - BAT			C57/BL6 - BAT			Nude - heart			C57/BL6 - heart			Nude - adrenal			C57/BL6 - adrenal
		2	33.9	35.4	24.2	13	17.6	12.7	26.6	25.5	38.4	14.2	19.5	11.6	16.2	20.1	8.3	14	10.6	10.8
		3		42.6	30.5	21.6	20	16.2		22.2	34.7	16.1	11.4	12.1		19.5	6.2	11.9	6.3	8.6
		4	33.3	43.7	22.9	26.5	18.8	16	25.5	24.1	32.5	15.8	13.7	23.5	24.1	20.8	5.4	8	5.8	13.4
	Fig. 7 g	BAT dorsal
		AVV9 titre [VG/mouse)	PET-signal (max)
		0	0.045178	0.078232	0.02429	0.042807	0.051727	0.061202
		100000000000	0.7165	0.82689	0.74371	0.54318	0.39696	0.62124
		500000000000	3.8	3.3	7.4	3.7	2.2	2.3
		1000000000000	3	3	3.1	4.3	2.5	3
		2500000000000	9	7.2	8.5	9.9	5.8	6
		Liver
		AVV9 titre [VG/mouse)	PET-signal (max)
		0	0.087297	0.072227	0.056389
		100000000000	0.10641	0.18822	0.19244
		500000000000	1.2	0.87825	0.64551
		1000000000000	4.8	3.6	2.6
		2500000000000	13	11.3	9.6
		Heart
		AVV9 titre [VG/mouse)	PET-signal (max)
		0	0.014394	0.066164	0.018054
		100000000000	0.22851	0.10779	0.17018
		500000000000	0.51487	1.1	0.12509
		1000000000000	1.4	0.46644	0.4974
		2500000000000	10.4	6.4	1.6
		Adrenals
		AVV9 titre [VG/mouse)	PET-signal (max)
		0	0.096692	0.06558	0.070958	0.19864	0.073249	0.061202
		100000000000	0.91762	0.84992	1.2	0.94074	0.95201	0.87661
		500000000000	5.3	6.6	4.8	5.6	5.4	3.1
		1000000000000	9.2	10.9	10.5	11.2	5.5	5.3
		2500000000000	37.3	38.6	25.8	25.5	18.8	31
	Fig. 7 h	BV/V/min (Brown et al. 2021	slope (PETmax/titer corralation)
		3.95	5.808e-12
		1.68	4.623e-12
		0.21	2.856e-12
		0.23	4.26e-12
		0.21	4.388e-12
		ml/g/min (Gjedde et al. 1980)	slope (PETmax/titer corralation)
		3.06	1.175e-11
		1.31	5.808e-12
		1.06	2.438e-12
		0.95	4.623e-12
	Fig. 7 j	AVV9 titre [VG/mouse)	IHC [%V5 oositive]
		0	0
		100000000000	1.954
		500000000000	33.09
		1000000000000	71.21
	Fig. 7 k	AVV9 titre [VG/mouse)	PET signal max [%ID/g]
		0	0.070958	0.19864
		100000000000	0.91762	0.84992
		500000000000	5.3	6.6
		1000000000000	9.2	10.9
	Fig. 7 l	IHC [%V5 oositive]	PET signal max [%ID/g]
		0	0.070958	0.19864
		1.954	0.91762	0.84992
		33.09	5.3	6.6
		71.21	9.2	10.9
	Fig. 7 m	qPCR viral copies [VG/g]	PET signal max [%ID/g]
		0.074	0.10641
		0.095	0.18822
		0.064	0.19244
		0.646	1.2
		1.168	0.87825
		0.452	0.64551
		5.939	4.8
		5.833	3.6
		4.65	2.6
		18.636	11.3
		19.11	9.6
	Fig. 7 n	PET signal [%ID/g]	mRNA	VG/genome	titer
		0.162357	3.5579e-06	0.0776667	100000000000
		0.90792	2.33958e-05	0.755333	500000000000
		3.66667	0.000115397	5.474	1000000000000
		10.45	0.00034281	18.873	2500000000000

## Sheet: Suppl. Fig. 3
	Suppl. Fig. 3 b	construct	viral copies/diploid genome
		DTPA-R	1.15138
		DTPA-R-mRuby3 (CRISPR)	1.19988
		DTPA-R-miRFP703	1.24409
		DTPA-R-miRFP720	1.17658
		Colchi-R	1.16661
		Colchi-R-mRuby3	1.27892
		DTPA-R (2nd prod.)	1.63133
		muC825scFV-R	1.55438
		huC825scFv-R	2.06825
	Suppl. Fig. 3 c	construct	V5-CD4 mRNA
		DTPA-R	13.5129
		DTPA-R-mRuby3	16.3264
		DTPA-R-miRFP703	16.7971
		DTPA-R-miRFP720	17.2911
		Colchi-R	15.0882
		Colchi-R-mRuby3	16.6765
		DTPA-R (2nd prod.)	13.3132
		muC825scFV-R	13.3829
		huC825scFv-R	13.1114
	Suppl. Fig. 3 d	construct	Median FITC V5-Antibody	RNA
		DTPA-R	9516	8.55513e-05
		DTPA-R-mRuby3	1799	1.2169e-05
		DTPA-R-miRFP703	217.7	8.78132e-06
		DTPA-R-miRFP720	1307	6.23551e-06
		Colchi-R	2721	2.87084e-05
		Colchi-R-mRuby3	600.9	9.54687e-06
		DTPA-R (2nd prod.)	12870	9.82461e-05
		muC825scFV-R	2203	9.3617e-05
		huC825scFv-R	1432	0.000113002

## Sheet: Suppl. Fig. 4
	Suppl. Fig. 4 b	Lane	fold change
		1	0
		2	1.08
		3	0.304
		4	3.95
		5	1.68
		6	1

## Sheet: Suppl. Fig. 9
	Suppl. Fig. 9 a		total activity [CPM]
		DTPA-R | 60 min | 37°C	491894	496867	498566
		Colchi-R | 60 min | 37°C	427.64	314.03	575.5
		DTPA-R | 60 min | 4°C	332536	371308	352918
		Colchi-R | 60 min | 4°C	220.67	156.2	128.58
		DTPA-R blocked | 60 min | 37°C	4874.53	4381.32	5628.55
		Colchi-R blocked | 60 min | 37°C	224.22	1484.37	310.86
		DTPA-R | 15 sec | 37°C	104234	101275	95096.7
		Colchi-R | 15 sec | 37°C	9.09	17.88	17.83
	Suppl. Fig. 9 m	log(NH2-DTPA∙Tb) [M]	PC3 DTPA-R				PC3 Colchi-R
		8.57e-07	305.72	216.15	135.45	104.92	248.391	307.147	214.213	167.179
		2.86e-07	149.4	124.15	125.74	132.63	166.255	197.722	145.286	161.983
		5.71e-08	113.81	122.82	173	170.48	75.1189	70.4251	139.218	105.564
		1.14e-08	202.73	187.35	222.47	212.23	124.069	34.9954	43.4816	75.2478
		2.29e-09	450.16	445.46	377.51	393.74	0	0	0	0
		4.57e-10	3777.3	3579.04	3379.69	3475.48	66.6543	0	0	0
		9.14e-11	5912.49	6743.84	7122.57	6645.38	0	0	0	0
		1.83e-11	6990.77	7755.91	8996.96	7948.04	0	0	0	0
		3.66e-12	9152.59	8783.39	8780.69	8106.46	0	0	0	0
		7.31e-13	7257.72	7816.47	8948.91	7945.13	0	0	0	0
		1.46e-13	7340.4	8083.58	8924.49	7213.68	0	0	0	0
		0	8343.12	8132.63	8336.54	8056.58	0	0	0	0
	Suppl. Fig. 9 n	log(NH2-DTPA∙Tb) [M]	PC3 DTPA-R				PC3 Colchi-R
		8.57e-07	0	0	0	0	0	0	0	0
		2.86e-07	0	0	0	0	0	0	0	0
		5.71e-08	0	0	0	0	0	0	0	0
		1.14e-08	0	0	0	0	0	0	0	0
		2.29e-09	51.99	67.69	39.18	99.72	0	0	0	0
		4.57e-10	1181.83	976.31	1475.24	1345.07	0	0	0	0
		9.14e-11	5386.32	6507.36	7345.95	6904.11	0	0	0	0
		1.83e-11	6327.29	4413.65	6866.26	7533.45	0	0	0	0
		3.66e-12	7223.19	9289.88	8069.18	8397.72	0	0	0	0
		7.31e-13	6968	9773.1	8622.67	7712.24	0	0	0	0
		1.46e-13	6518.44	7137.18	7619.55	7420.9	0	0	0	0
		0	7181.33	9345	7669.26	7499.62	0	0	0	0
	Suppl. Fig. 9 o	log(NH2-DTPA∙Tb) [M]	PC3 DTPA-R				PC3 Colchi-R
		8.57e-07	0	8.09	7.48	5.01	0	0	15.55	6.46
		2.86e-07	8.7	20.45	18.03	18.17	9.04	0	8.1	16.35
		5.71e-08	0	18.19	15.75	0	8.23	4.14	13.66	25.3
		1.14e-08	27.26	21.53	30.46	50.25	0	0	0	0
		2.29e-09	137.42	110.31	185.13	119.52	0	0	5.68	0
		4.57e-10	1663.77	2112.8	1993.67	1094.49	10.34	0	4.68	0
		9.14e-11	3806.04	4487.86	6254.67	4723.06	0	15.69	4.82	14.63
		1.83e-11	5601.65	6127.54	7579.34	5328.85	34.44	4.94	0	5.07
		3.66e-12	5212.52	6933.25	7711.05	7454.69	0	1.35	0	0
		7.31e-13	5751.45	7370.32	7782.94	7394.14	1.36	0	5.33	5.44
		1.46e-13	4498.41	5899.46	7226.87	6836.67	5.49	0	11.18	5.62
		0	4462.35	5370.49	5576.29	6305.56	17.05	28.66	0	17.45
	Suppl. Fig. 9 p	log(19F-DTPA∙Tb) [M]	PC3 DTPA-R				PC3 Colchi-R
		8.57e-07	0	0	0	0	48.0304	0	0	56.1977
		2.86e-07	0	0	0	0	0	215.91	88.6663	0
		5.71e-08	0	0	0	0	0	0	0	290.643
		1.14e-08	98.9641	0	0	0	7.519	180.445	0	0
		2.29e-09	601.679	267.565	317.52	333.016	0	20.3787	300.915	56.9211
		4.57e-10	3357.44	3266.15	3612.79	3698.9	320.053	392.969	299.465	322.781
		9.14e-11	5671.34	6478.93	7194.04	6332.19	191.398	115.764	34.2	52.1562
		1.83e-11	6028.75	6576.68	6776.02	7137.22	0	132.777	194.952	160.218
		3.66e-12	6110.76	5466.73	6386.56	6747	230.024	56.9689	5.1751	50.9513
		7.31e-13	5626.96	5959.35	5940.26	5974.07	0	257.054	60.9199	130.766
		1.46e-13	6104.65	5457.06	6352.03	6255.95	44.4926	0	350.005	6.9712
		0	7469.89	7006.34	6178.63	5826.02	415.457	96.6323	9.7285	0
	Suppl. Fig. 9 q	log(19F-DTPA∙Tb) [M]	PC3 DTPA-R				PC3 Colchi-R
		8.57e-07	14.78	4.6	15.66	20.43	0	0	0	0
		2.86e-07	8.06	16.51	8.38	12.86	0	0	0	0
		5.71e-08	19.9	18.88	16.03	37.21	0	0	0	0
		1.14e-08	102.13	86.21	76.06	80.05	0	0	0	0
		2.29e-09	253.67	236.59	262.74	288.3	0	0	0	0
		4.57e-10	1849.09	1251.15	1273.56	1725.84	0	0	0	0
		9.14e-11	5090.8	5571.81	4945.86	6228.9	0	0	0	0
		1.83e-11	5829.75	6936.78	6730.18	7852.87	0	0	0	0
		3.66e-12	7125.63	8288.13	8538.82	7730.78	0	0	0	0
		7.31e-13	7517.12	8394.4	7596.17	7063.6	0	0	0	0
		1.46e-13	6587.35	8170.9	9223.49	7506.71	0	0	0	0
		0	7285.23	7186.84	7211.47	6042.87	0	0	0	0
	Suppl. Fig. 9 r	log(19F-DTPA∙Tb) [M]	PC3 DTPA-R				PC3 Colchi-R
		8.57e-07	3.17	8.08	0	10.43	5.35	0	0	3.19
		2.86e-07	8.28	2.08	10.51	5.29	0	1.37	4.68	0
		5.71e-08	23.65	30.45	32.88	36.45	0	13.53	0	5.15
		1.14e-08	64.55	83.21	82.54	72.91	0	1.76	5.33	5.08
		2.29e-09	286.17	359.97	414.08	423.92	0	0	0	0
		4.57e-10	2024.16	1783.63	1899.34	2013.66	0	2.69	1.91	5.47
		9.14e-11	3906.34	5434.18	4878.65	5077.32	9.72	7.83	11.52	1.98
		1.83e-11	5627.98	6334.17	6612.52	6498.29	20.06	17.05	0	0
		3.66e-12	6400.33	6847.98	7528.24	8153.91	0	6.31	12.73	0
		7.31e-13	5077.27	6235.97	6606.81	6812.99	0	8.68	19.71	2.2
		1.46e-13	5150.45	6220.54	6104.51	6078.83	0	0	0	4.6
		0	5808.83	6741.22	7419.31	7485.29	14.94	0	0	0
	Suppl. Fig. 9 s	log(NH2-DTPA∙Tb) [M]	PC3 DTPA-R				PC3 Colchi-R
		8.57e-07	0	0	0	0	0	0	0	0
		2.86e-07	0	0	0	0	0	0	0	0
		5.71e-08	0	0	0	0	0	0	0	0
		1.14e-08	0	0	0	0	0	0	0	0
		2.29e-09	0	0	0	0	0	0	0	0
		4.57e-10	267.21	0	0	254.3	0	0	0	0
		9.14e-11	3518.26	3714.27	3877.61	4555.35	0	0	0	0
		1.83e-11	2980.64	3823.91	4229.96	5511.57	0	0	0	0
		3.66e-12	4296.05	4728.23	4680.77	3846.91	0	0	0	0
		7.31e-13	4818.45	4830.91	5050.84	4850.1	0	0	0	0
		1.46e-13	4324.34	5629.33	3798.61	5008.12	0	0	0	0
		0	3638.48	4305.17	4322.15	4145.24	0	0	0	0
	Suppl. Fig. 9 t	log(NH2-DTPA∙Tb) [M]	PC3 DTPA-R				PC3 Colchi-R
		8.57e-07	0	0	0	0	0	0	0	0
		2.86e-07	0	0	0	0	0	0	0	0
		5.71e-08	0	0	0	0	0	0	0	0
		1.14e-08	0	0	0	0	0	0	0	0
		2.29e-09	0	0	0	0	0	0	0	0
		4.57e-10	902.17	1161.74	1280.43	913.15	0	0	0	0
		9.14e-11	2127.55	3900.39	3749.19	4147.35	0	0	0	0
		1.83e-11	2615.28	3770.36	4965.55	4050.04	0	0	0	0
		3.66e-12	3394.6	5706.94	4084.17	4982.45	0	0	0	0
		7.31e-13	4427	5007	5116.32	4451.4	0	0	0	0
		1.46e-13	3436.19	4155.42	5387.57	4343.55	0	0	0	0
		0	6085.83	6330.93	6317.49	7974.37	0	0	0	0
	Suppl. Fig. 9 u	log(19F-DTPA∙Tb) [M]	PC3 DTPA-R				PC3 Colchi-R
		8.57e-07	118.96	44.65	60.02	0	69.1	70.34	24.64	47.59
		2.86e-07	0	46.05	0.68	0	0	122.15	0.95	0
		5.71e-08	0	15.98	0	0	0	0	50.86	0
		1.14e-08	16.35	33.8	0	0	0	0	26.15	0
		2.29e-09	189.29	172.65	139.19	35	0	26.77	26.98	0
		4.57e-10	1874.2	1193.82	916.6	1212.55	278.38	0	0	0
		9.14e-11	3943.18	5736.79	5370.33	3620.73	28.57	0	28.91	0
		1.83e-11	4581.21	5173.43	5675.03	5873.62	0	0	0	30.46
		3.66e-12	5293.67	5480.37	5623.03	6256.88	1.25	0	188	0
		7.31e-13	4912.81	6065.22	6300.31	6372.65	0	0	0	0
		1.46e-13	4266.29	4874.34	4186.24	4982.63	0	0	0	136.01
		0	5660.01	5791.99	5392.1	5522.15	0	276.43	0	0
	Suppl. Fig. 9 v	log(19F-DTPA∙Tb) [M]	PC3 DTPA-R				PC3 Colchi-R
		8.57e-07	0	48.64	0	0	178.42	0	0	39.32
		2.86e-07	12.42	0	12.62	0	59.25	0	0	30.06
		5.71e-08	27.67	6.51	0	26.55	0	0	0	10.42
		1.14e-08	40.16	82.78	0	54.78	0	0	33.08	0
		2.29e-09	209.34	274.18	191.35	92.84	10.82	0.47	22.05	0
		4.57e-10	2452.54	2026.29	1659.98	1348.65	0	0	0	11.54
		9.14e-11	3765.45	4048.21	3695.47	3334.36	11.63	0	0	0
		1.83e-11	2840.73	4228.4	3457.06	4230.49	60.27	0	0	75.52
		3.66e-12	3510.83	4834.86	5021.12	4622.01	50.33	76.12	0	0
		7.31e-13	3628.24	4430.81	4515.76	3538.9	103.9	0	13.28	0
		1.46e-13	4156.29	3843.13	4973.59	4421.57	0	0	0	27.67
		0	4097.81	4346.11	4135.08	4122.17	0	0	0	43.3

[truncated: 3 more sheets: Suppl. Fig. 12, Suppl. Fig. 15, Suppl. Fig. 16]
